# Supplementary material for: A Brief Photocatalytic Study of ZnO Containing Cerium towards Ibuprofen Degradation
Source: Materials (Basel). 2021 Oct 8;14(19):5891. doi: 10.3390/ma14195891 (PMC8510120; doi:10.3390/ma14195891)
Supplement: Supplementary file 1 [file materials-14-05891-s001.zip]

Archive with 1 entries (1 files):
- materials-1370882-supplementary.pdf
